# Supplementary material for: Lactobacillus reuteri improves the development and maturation of fecal microbiota in piglets through mother-to-infant microbe and metabolite vertical transmission
Source: Microbiome. 2022 Dec 2;10:211. doi: 10.1186/s40168-022-01336-6 (PMC9717520; doi:10.1186/s40168-022-01336-6)
Supplement: Supplementary file 3 — Additional file 2: Table S1a. The relative abudance of taxa at phylum and family level in the feces and colostrum. Table S1b. Description of 112 differential species between I5007 and control groups. Table S1c. Global network parameters of 112 differential species. Table S1d. Description of taxa information for each node in I5007 network. Table S1e. Description of taxa information for each node in control network. Table S1f. Description of differential KOs between I5007 and control groups. Table S1g. Description of metabolite modules of serum metabolites under polar ionic mode. Table S1h. PERMANOVA of fecal microbiota in piglets at different age. Table S1i. Description of taxa information for 19 microbial biomarkers. [file 40168_2022_1336_MOESM2_ESM.xlsx]

## Sheet: a
Tble S1a The relative abudance of taxa at phylum and family level in the feces and colostrum
	Control	I5007	Sample	Level
Actinobacteria	37.4239	47.3974	colostrum	Phylum
Firmicutes	29.7179	29.8956	colostrum	Phylum
Proteobacteria	28.0285	19.1879	colostrum	Phylum
Bacteroidetes	3.9833	2.91264	colostrum	Phylum
Others	0.846428	0.606534	colostrum	Phylum
Corynebacteriaceae	19.6262	23.9371	colostrum	Family
Lactobacillaceae	6.73474	5.43607	colostrum	Family
Streptomycetaceae	5.2429	3.79427	colostrum	Family
Burkholderiaceae	5.06706	3.93335	colostrum	Family
Staphylococcaceae	4.71355	2.8602	colostrum	Family
Moraxellaceae	6.01013	1.54661	colostrum	Family
Enterobacteriaceae	5.18371	2.20083	colostrum	Family
Clostridiaceae	4.04495	3.25698	colostrum	Family
Streptococcaceae	3.06673	3.56563	colostrum	Family
Others	40.3101	49.469	colostrum	Family
Firmicutes	67.2624	73.8244	feces	Phylum
Bacteroidetes	19.0184	14.8905	feces	Phylum
Proteobacteria	5.34972	2.74026	feces	Phylum
Spirochaetes	3.8858	3.54527	feces	Phylum
Others	4.4837	4.99959	feces	Phylum
Peptostreptococcaceae	18.9792	19.7208	feces	Family
Unassigned	12.3293	13.5813	feces	Family
Ruminococcaceae	12.1535	13.1212	feces	Family
Lachnospiraceae	7.87126	11.2069	feces	Family
Prevotellaceae	8.15771	4.54218	feces	Family
Clostridiaceae_1	4.46209	5.04259	feces	Family
Streptococcaceae	5.73944	2.47415	feces	Family
Spirochaetaceae	3.8858	3.54527	feces	Family
Porphyromonadaceae	4.14293	3.13386	feces	Family
Others	22.2787	23.6317	feces	Family

## Sheet: b
Table S1b Description of 112 differential species between I5007 and control groups
Phylum	Class	Order	Family	Genus	Species	LDA	P.value	Enrich
Proteobacteria	Gammaproteobacteria	Pseudomonadales	Moraxellaceae	Acinetobacter	Acinetobacter baumannii	3.07946	0.0274232	Control
Proteobacteria	Gammaproteobacteria	Pseudomonadales	Moraxellaceae	Acinetobacter	Acinetobacter johnsonii	4.14105	0.0356919	Control
Proteobacteria	Gammaproteobacteria	Pseudomonadales	Moraxellaceae	Acinetobacter	Acinetobacter junii	2.81407	0.0208626	Control
Proteobacteria	Gammaproteobacteria	Pseudomonadales	Moraxellaceae	Acinetobacter	Acinetobacter sp. ACNIH1	3.02365	0.0274232	Control
Proteobacteria	Gammaproteobacteria	Pseudomonadales	Moraxellaceae	Acinetobacter	Acinetobacter sp. TTH0-4	2.60237	0.0117187	Control
Actinobacteria	Actinobacteria	Propionibacteriales	Nocardioidaceae	Aeromicrobium	Aeromicrobium erythreum	2.65852	0.0274232	Control
Actinobacteria	Actinobacteria	Pseudonocardiales	Pseudonocardiaceae	Alloactinosynnema	Alloactinosynnema sp. L-07	2.63438	0.0459994	Control
Proteobacteria	Alphaproteobacteria	Rhizobiales	Bradyrhizobiaceae	Bradyrhizobium	Bradyrhizobium ottawaense	2.88457	0.0208626	Control
Proteobacteria	Alphaproteobacteria	Rhizobiales	Bradyrhizobiaceae	Bradyrhizobium	Bradyrhizobium sp. G22	2.53455	0.0157143	Control
Proteobacteria	Alphaproteobacteria	Caulobacterales	Caulobacteraceae	Brevundimonas	Brevundimonas subvibrioides	2.49388	0.0157143	Control
Proteobacteria	Alphaproteobacteria	Caulobacterales	Caulobacteraceae	Caulobacter	Caulobacter mirabilis	2.4534	0.0274232	Control
Actinobacteria	Actinobacteria	Micrococcales	Microbacteriaceae	Clavibacter	Clavibacter sepedonicus	2.19061	0.0208626	Control
Actinobacteria	Actinobacteria	Corynebacteriales	Corynebacteriaceae	Corynebacterium	Corynebacterium halotolerans	3.72298	0.0208626	Control
Actinobacteria	Actinobacteria	Corynebacteriales	Corynebacteriaceae	Corynebacterium	Corynebacterium kroppenstedtii	2.49587	0.0157143	Control
Actinobacteria	Actinobacteria	Corynebacteriales	Corynebacteriaceae	Corynebacterium	Corynebacterium provencense	2.88674	0.0157143	Control
Actinobacteria	Actinobacteria	Corynebacteriales	Corynebacteriaceae	Corynebacterium	Corynebacterium variabile	3.43824	0.0459994	Control
Proteobacteria	Betaproteobacteria	Burkholderiales	Burkholderiaceae	Cupriavidus	Cupriavidus taiwanensis	2.73532	0.0356919	Control
Actinobacteria	Actinobacteria	Frankiales	Frankiaceae	Frankia	Frankia alni	2.39434	0.0274232	Control
Actinobacteria	Actinobacteria	Corynebacteriales	Gordoniaceae	Gordonia	Gordonia phthalatica	2.73218	0.0274232	Control
Actinobacteria	Actinobacteria	Corynebacteriales	Gordoniaceae	Gordonia	Gordonia polyisoprenivorans	2.60508	0.0459994	Control
Proteobacteria	Gammaproteobacteria	Oceanospirillales	Halomonadaceae	Halomonas	Halomonas chromatireducens	3.01399	0.0274232	Control
Actinobacteria	Actinobacteria	Micrococcales	Jonesiaceae	Jonesia	Jonesia denitrificans	2.28876	0.0356919	Control
Actinobacteria	Actinobacteria	Pseudonocardiales	Pseudonocardiaceae	Kibdelosporangium	Kibdelosporangium phytohabitans	2.54331	0.0356919	Control
Actinobacteria	Actinobacteria	Pseudonocardiales	Pseudonocardiaceae	Lentzea	Lentzea guizhouensis	2.60642	0.0459994	Control
Actinobacteria	Actinobacteria	Micrococcales	Microbacteriaceae	Microbacterium	Microbacterium sp. PM5	2.5099	0.0459994	Control
Actinobacteria	Actinobacteria	Propionibacteriales	Nocardioidaceae	Micropruina	Micropruina glycogenica	2.74407	0.0459994	Control
Actinobacteria	Actinobacteria	Micrococcales	Beutenbergiaceae	Miniimonas	Miniimonas sp. S16	3.15468	0.0356919	Control
Actinobacteria	Actinobacteria	Corynebacteriales	Mycobacteriaceae	Mycobacterium	Mycobacterium dioxanotrophicus	2.51487	0.0274232	Control
Actinobacteria	Actinobacteria	Corynebacteriales	Mycobacteriaceae	Mycolicibacterium	Mycolicibacterium litorale	2.5077	0.0117187	Control
Actinobacteria	Actinobacteria	Corynebacteriales	Mycobacteriaceae	Mycolicibacterium	Mycolicibacterium phlei	2.53151	0.0274232	Control
Verrucomicrobia	Opitutae	Opitutales	Opitutaceae	Opitutus	Opitutus terrae	2.16601	0.0356919	Control
Bacteroidetes	Flavobacteriia	Flavobacteriales	Flavobacteriaceae	Ornithobacterium	Ornithobacterium rhinotracheale	2.18065	0.0458395	Control
Proteobacteria	Gammaproteobacteria	Enterobacterales	Morganellaceae	Proteus	Proteus mirabilis	2.38898	0.0458395	Control
Proteobacteria	Gammaproteobacteria	Pseudomonadales	Pseudomonadaceae	Pseudomonas	Pseudomonas azotoformans	2.55202	0.0459994	Control
Proteobacteria	Gammaproteobacteria	Pseudomonadales	Pseudomonadaceae	Pseudomonas	Pseudomonas rhodesiae	2.26099	0.0355562	Control
Proteobacteria	Gammaproteobacteria	Pseudomonadales	Moraxellaceae	Psychrobacter	Psychrobacter cryohalolentis	2.34141	0.0156378	Control
Proteobacteria	Gammaproteobacteria	Pseudomonadales	Moraxellaceae	Psychrobacter	Psychrobacter sp. DAB_AL43B	2.74158	0.0207687	Control
Proteobacteria	Gammaproteobacteria	Pseudomonadales	Moraxellaceae	Psychrobacter	Psychrobacter sp. G	2.33909	0.0117187	Control
Proteobacteria	Gammaproteobacteria	Pseudomonadales	Moraxellaceae	Psychrobacter	Psychrobacter sp. P11F6	2.98665	0.0208626	Control
Proteobacteria	Gammaproteobacteria	Pseudomonadales	Moraxellaceae	Psychrobacter	Psychrobacter sp. P11G3	2.42813	0.0356919	Control
Proteobacteria	Gammaproteobacteria	Pseudomonadales	Moraxellaceae	Psychrobacter	Psychrobacter sp. P11G5	2.27006	0.0117187	Control
Proteobacteria	Alphaproteobacteria	Rhizobiales	Rhizobiaceae	Rhizobium	Rhizobium leguminosarum	2.59925	0.0459994	Control
Proteobacteria	Alphaproteobacteria	Sphingomonadales	Sphingomonadaceae	Rhizorhabdus	Rhizorhabdus dicambivorans	2.54518	0.0061699	Control
Actinobacteria	Actinobacteria	Corynebacteriales	Nocardiaceae	Rhodococcus	Rhodococcus sp. MTM3W5.2	2.66495	0.0356919	Control
Proteobacteria	Alphaproteobacteria	Rhizobiales	Hyphomicrobiaceae	Rhodoplanes	Rhodoplanes sp. Z2-YC6860	2.31021	0.0458395	Control
Proteobacteria	Alphaproteobacteria	Rhizobiales	Rhizobiaceae	Shinella	Shinella sp. HZN7	2.38789	0.0274232	Control
Proteobacteria	Alphaproteobacteria	Sphingomonadales	Sphingomonadaceae	Sphingomonas	Sphingomonas sp. LM7	2.2327	0.0273095	Control
Proteobacteria	Gammaproteobacteria	Xanthomonadales	Xanthomonadaceae	Stenotrophomonas	Stenotrophomonas sp. ESTM1D_MKCIP4_1	2.38322	0.0356919	Control
Actinobacteria	Actinobacteria	Streptomycetales	Streptomycetaceae	Streptomyces	Streptomyces hygroscopicus	2.69817	0.0459994	Control
Actinobacteria	Actinobacteria	Streptomycetales	Streptomycetaceae	Streptomyces	Streptomyces scabiei	2.53785	0.00865154	Control
Actinobacteria	Actinobacteria	Streptomycetales	Streptomycetaceae	Streptomyces	Streptomyces sp. CCM_MD2014	2.29593	0.0459994	Control
Actinobacteria	Actinobacteria	Streptomycetales	Streptomycetaceae	Streptomyces	Streptomyces sp. S8	2.28451	0.0208626	Control
Actinobacteria	Actinobacteria	Streptomycetales	Streptomycetaceae	Streptomyces	Streptomyces sp. SCSIO 03032	2.52651	0.0356919	Control
Proteobacteria	Betaproteobacteria	Burkholderiales	Comamonadaceae	Variovorax	Variovorax sp. HW608	2.30839	0.0458395	Control
Firmicutes	Negativicutes	Veillonellales	Veillonellaceae	Veillonella	Veillonella parvula	2.70372	0.0274232	Control
Actinobacteria	Actinobacteria	Micrococcales	Promicromonosporaceae	Xylanimonas	Xylanimonas cellulosilytica	2.65867	0.0117187	Control
Actinobacteria	Actinobacteria	Propionibacteriales	Propionibacteriaceae	Acidipropionibacterium	Acidipropionibacterium virtanenii	2.73987	0.0459994	I5007
Actinobacteria	Actinobacteria	Actinomycetales	Actinomycetaceae	Actinomyces	Actinomyces sp. oral taxon 414	2.82346	0.0274232	I5007
Actinobacteria	Actinobacteria	Micrococcales	Micrococcaceae	Arthrobacter	Arthrobacter sp. PGP41	2.52839	0.0356919	I5007
Actinobacteria	Actinobacteria	Propionibacteriales	Propionibacteriaceae	Auraticoccus	Auraticoccus monumenti	2.82196	0.0208626	I5007
Firmicutes	Bacilli	Bacillales	Bacillaceae	Bacillus	Bacillus sp. FJAT-18017	2.42767	0.0459994	I5007
Actinobacteria	Actinobacteria	Bifidobacteriales	Bifidobacteriaceae	Bifidobacterium	Bifidobacterium choerinum	2.44459	0.0459994	I5007
Actinobacteria	Actinobacteria	Micrococcales	Dermabacteraceae	Brachybacterium	Brachybacterium faecium	3.12978	0.0459994	I5007
Actinobacteria	Actinobacteria	Micrococcales	Dermabacteraceae	Brachybacterium	Brachybacterium ginsengisoli	3.12631	0.0157143	I5007
Actinobacteria	Actinobacteria	Micrococcales	Dermabacteraceae	Brachybacterium	Brachybacterium saurashtrense	3.18656	0.0157143	I5007
Actinobacteria	Actinobacteria	Micrococcales	Dermabacteraceae	Brachybacterium	Brachybacterium sp. VR2415	2.96169	0.0356919	I5007
Firmicutes	Bacilli	Bacillales	Paenibacillaceae	Brevibacillus	Brevibacillus brevis	2.84451	0.0459994	I5007
Bacteroidetes	Chitinophagia	Chitinophagales	Chitinophagaceae	Chitinophaga	Chitinophaga pinensis	2.26501	0.0356919	I5007
Proteobacteria	Betaproteobacteria	Neisseriales	Chromobacteriaceae	Chromobacterium	Chromobacterium sp. ATCC 53434	2.21789	0.0274232	I5007
Actinobacteria	Actinobacteria	Corynebacteriales	Corynebacteriaceae	Corynebacterium	Corynebacterium cystitidis	2.81338	0.0274232	I5007
Actinobacteria	Actinobacteria	Corynebacteriales	Corynebacteriaceae	Corynebacterium	Corynebacterium doosanense	3.48407	0.0208626	I5007
Actinobacteria	Actinobacteria	Corynebacteriales	Corynebacteriaceae	Corynebacterium	Corynebacterium flavescens	3.57274	0.0459994	I5007
Actinobacteria	Actinobacteria	Corynebacteriales	Corynebacteriaceae	Corynebacterium	Corynebacterium genitalium	3.09492	0.0117187	I5007
Actinobacteria	Actinobacteria	Corynebacteriales	Corynebacteriaceae	Corynebacterium	Corynebacterium glaucum	3.01549	0.0459994	I5007
Actinobacteria	Actinobacteria	Corynebacteriales	Corynebacteriaceae	Corynebacterium	Corynebacterium imitans	3.14861	0.0157143	I5007
Actinobacteria	Actinobacteria	Corynebacteriales	Corynebacteriaceae	Corynebacterium	Corynebacterium minutissimum	3.18048	0.0459994	I5007
Actinobacteria	Actinobacteria	Corynebacteriales	Corynebacteriaceae	Corynebacterium	Corynebacterium mycetoides	3.29874	0.0208626	I5007
Actinobacteria	Actinobacteria	Corynebacteriales	Corynebacteriaceae	Corynebacterium	Corynebacterium renale	2.85042	0.0356919	I5007
Actinobacteria	Actinobacteria	Corynebacteriales	Corynebacteriaceae	Corynebacterium	Corynebacterium riegelii	2.89357	0.0208626	I5007
Actinobacteria	Actinobacteria	Corynebacteriales	Corynebacteriaceae	Corynebacterium	Corynebacterium singulare	3.19923	0.0208626	I5007
Actinobacteria	Actinobacteria	Corynebacteriales	Corynebacteriaceae	Corynebacterium	Corynebacterium sp. 2184	3.17138	0.0157143	I5007
Actinobacteria	Actinobacteria	Corynebacteriales	Corynebacteriaceae	Corynebacterium	Corynebacterium striatum	3.80688	0.0459994	I5007
Actinobacteria	Actinobacteria	Corynebacteriales	Corynebacteriaceae	Corynebacterium	Corynebacterium timonense	3.32662	0.0274232	I5007
Actinobacteria	Actinobacteria	Corynebacteriales	Corynebacteriaceae	Corynebacterium	Corynebacterium uterequi	3.16734	0.0356919	I5007
Actinobacteria	Actinobacteria	Corynebacteriales	Corynebacteriaceae	Corynebacterium	Corynebacterium vitaeruminis	3.62381	0.0208626	I5007
Actinobacteria	Actinobacteria	Propionibacteriales	Propionibacteriaceae	Cutibacterium	Cutibacterium avidum	2.79715	0.00632295	I5007
Actinobacteria	Actinobacteria	Propionibacteriales	Propionibacteriaceae	Cutibacterium	Cutibacterium granulosum	2.53413	0.0274232	I5007
Deinococcus-Thermus	Deinococci	Deinococcales	Deinococcaceae	Deinococcus	Deinococcus actinosclerus	2.144	0.0274232	I5007
Deinococcus-Thermus	Deinococci	Deinococcales	Deinococcaceae	Deinococcus	Deinococcus peraridilitoris	2.34043	0.0356919	I5007
Deinococcus-Thermus	Deinococci	Deinococcales	Deinococcaceae	Deinococcus	Deinococcus proteolyticus	2.54467	0.0274232	I5007
Actinobacteria	Actinobacteria	Micrococcales	Dermabacteraceae	Dermabacter	Dermabacter vaginalis	2.5465	0.0311998	I5007
Actinobacteria	Actinobacteria	Micrococcales	Dermatophilaceae	Dermatophilus	Dermatophilus congolensis	2.20792	0.0117187	I5007
Proteobacteria	Betaproteobacteria	Burkholderiales	Comamonadaceae	Hydrogenophaga	Hydrogenophaga sp. PBC	3.11464	0.0459994	I5007
Actinobacteria	Actinobacteria	Micrococcales	Micrococcaceae	Kocuria	Kocuria rhizophila	2.36224	0.0117187	I5007
Firmicutes	Bacilli	Bacillales	Bacillaceae	Lysinibacillus	Lysinibacillus sp. YS11	2.33838	0.0459994	I5007
Firmicutes	Clostridia	Clostridiales	Clostridiales Family XIII. Incertae Sedis	Mogibacterium	Mogibacterium diversum	2.32148	0.0356919	I5007
Actinobacteria	Actinobacteria	Corynebacteriales	Mycobacteriaceae	Mycobacteroides	Mycobacteroides immunogenum	2.30837	0.0274232	I5007
Actinobacteria	Actinobacteria	Corynebacteriales	Mycobacteriaceae	Mycolicibacterium	Mycolicibacterium aurum	2.67447	0.0356919	I5007
Firmicutes	Bacilli	Bacillales	Paenibacillaceae	Paenibacillus	Paenibacillus ihbetae	2.24346	0.0459994	I5007
Firmicutes	Bacilli	Bacillales	Paenibacillaceae	Paenibacillus	Paenibacillus odorifer	2.85468	0.0459994	I5007
Actinobacteria	Actinobacteria	Propionibacteriales	Propionibacteriaceae	Propionibacterium	Propionibacterium freudenreichii	3.26589	0.0117187	I5007
Actinobacteria	Actinobacteria	Micrococcales	Micrococcaceae	Pseudarthrobacter	Pseudarthrobacter equi	2.49258	0.0208626	I5007
Actinobacteria	Actinobacteria	Micrococcales	Micrococcaceae	Pseudarthrobacter	Pseudarthrobacter phenanthrenivorans	2.72067	0.0356919	I5007
Proteobacteria	Gammaproteobacteria	Pseudomonadales	Pseudomonadaceae	Pseudomonas	Pseudomonas tolaasii	3.40559	0.0356919	I5007
Actinobacteria	Actinobacteria	Micrococcales	Micrococcaceae	Rothia	Rothia dentocariosa	2.86991	0.0274232	I5007
Firmicutes	Bacilli	Lactobacillales	Streptococcaceae	Streptococcus	Streptococcus gordonii	2.64165	0.0274232	I5007
Firmicutes	Bacilli	Lactobacillales	Streptococcaceae	Streptococcus	Streptococcus intermedius	2.25447	0.0459994	I5007
Firmicutes	Bacilli	Lactobacillales	Streptococcaceae	Streptococcus	Streptococcus marmotae	2.39331	0.0157143	I5007
Actinobacteria	Actinobacteria	Streptomycetales	Streptomycetaceae	Streptomyces	Streptomyces griseochromogenes	2.55554	0.00457444	I5007
Actinobacteria	Actinobacteria	Propionibacteriales	Propionibacteriaceae	Tessaracoccus	Tessaracoccus aquimaris	3.21126	0.0356919	I5007
Actinobacteria	Actinobacteria	Propionibacteriales	Propionibacteriaceae	Tessaracoccus	Tessaracoccus flavescens	3.65135	0.0356919	I5007
Actinobacteria	Actinobacteria	Micromonosporales	Micromonosporaceae	Verrucosispora	Verrucosispora maris	4.33028	0.0459994	I5007

## Sheet: c
Table S1c Global network parameters of 112 differential species
	I5007	Control
node number	87	102
edge number	244	212
clustering coefficient	0.456802	0.370821
average path length	3.66186	4.40788
average degree	5.6092	4.15686
graph density	0.0652232	0.0411571
betweenness centralization	0.244316	0.134778
degree centralization	0.155707	0.0776548

## Sheet: d
Table S1d Description of taxa information for each node in I5007 network
Species	Genus	degree	rich
Corynebacterium doosanense	Corynebacterium	19	I5007
Brachybacterium faecium	Brachybacterium	18	I5007
Corynebacterium glaucum	Corynebacterium	15	I5007
Corynebacterium riegelii	Corynebacterium	15	I5007
Corynebacterium timonense	Corynebacterium	15	I5007
Brachybacterium sp. VR2415	Brachybacterium	14	I5007
Corynebacterium cystitidis	Corynebacterium	14	I5007
Dermabacter vaginalis	Dermabacter	14	I5007
Brevibacillus brevis	Brevibacillus	13	I5007
Corynebacterium minutissimum	Corynebacterium	13	I5007
Corynebacterium mycetoides	Corynebacterium	13	I5007
Acinetobacter johnsonii	Acinetobacter	12	Control
Bacillus sp. FJAT-18017	Bacillus	12	I5007
Corynebacterium halotolerans	Corynebacterium	12	Control
Corynebacterium vitaeruminis	Corynebacterium	12	I5007
Brachybacterium saurashtrense	Brachybacterium	11	I5007
CI5007riavidus taiwanensis	CI5007riavidus	11	Control
Mycolicibacterium phlei	Mycolicibacterium	11	Control
Corynebacterium uterequi	Corynebacterium	10	I5007
Deinococcus proteolyticus	Deinococcus	9	I5007
Hydrogenophaga sp. PBC	Hydrogenophaga	9	I5007
Pseudarthrobacter equi	Pseudarthrobacter	9	I5007
Corynebacterium imitans	Corynebacterium	8	I5007
Paenibacillus odorifer	Paenibacillus	8	I5007
Streptomyces griseochromogenes	Streptomyces	8	I5007
Veillonella parvula	Veillonella	8	Control
Corynebacterium sp. 2184	Corynebacterium	7	I5007
Pseudomonas tolaasii	Pseudomonas	7	I5007
Streptomyces hygroscopicus	Streptomyces	7	Control
Corynebacterium singulare	Corynebacterium	6	I5007
Pseudarthrobacter phenanthrenivorans	Pseudarthrobacter	6	I5007
Verrucosispora maris	Verrucosispora	6	I5007
Arthrobacter sp. PGP41	Arthrobacter	5	I5007
Corynebacterium renale	Corynebacterium	5	I5007
Corynebacterium striatum	Corynebacterium	5	I5007
Stenotrophomonas sp. ESTM1D_MKCIP4_1	Stenotrophomonas	5	Control
Streptococcus gordonii	Streptococcus	5	I5007
Acinetobacter sp. TTH0-4	Acinetobacter	4	Control
Chitinophaga pinensis	Chitinophaga	4	I5007
Corynebacterium genitalium	Corynebacterium	4	I5007
Miniimonas sp. S16	Miniimonas	4	Control
Mycolicibacterium aurum	Mycolicibacterium	4	I5007
Mycolicibacterium litorale	Mycolicibacterium	4	Control
Pseudomonas azotoformans	Pseudomonas	4	Control
Psychrobacter sp. P11F6	Psychrobacter	4	Control
Tessaracoccus flavescens	Tessaracoccus	4	I5007
Acidipropionibacterium virtanenii	Acidipropionibacterium	3	I5007
Acinetobacter baumannii	Acinetobacter	3	Control
Corynebacterium flavescens	Corynebacterium	3	I5007
Corynebacterium provencense	Corynebacterium	3	Control
Microbacterium sp. PM5	Microbacterium	3	Control
Ornithobacterium rhinotracheale	Ornithobacterium	3	Control
Psychrobacter sp. P11G3	Psychrobacter	3	Control
Rhodoplanes sp. Z2-YC6860	Rhodoplanes	3	Control
Shinella sp. HZN7	Shinella	3	Control
Acinetobacter junii	Acinetobacter	2	Control
Acinetobacter sp. ACNIH1	Acinetobacter	2	Control
Alloactinosynnema sp. L-07	Alloactinosynnema	2	Control
Auraticoccus monumenti	Auraticoccus	2	I5007
Chromobacterium sp. ATCC 53434	Chromobacterium	2	I5007
Clavibacter sepedonicus	Clavibacter	2	Control
Corynebacterium kroppenstedtii	Corynebacterium	2	Control
Corynebacterium variabile	Corynebacterium	2	Control
Dermatophilus congolensis	Dermatophilus	2	I5007
Mycobacteroides immunogenum	Mycobacteroides	2	I5007
Paenibacillus ihbetae	Paenibacillus	2	I5007
Propionibacterium freudenreichii	Propionibacterium	2	I5007
Psychrobacter sp. DAB_AL43B	Psychrobacter	2	Control
Streptomyces sp. CCM_MD2014	Streptomyces	2	Control
Tessaracoccus aquimaris	Tessaracoccus	2	I5007
Xylanimonas cellulosilytica	Xylanimonas	2	Control
Aeromicrobium erythreum	Aeromicrobium	1	Control
Brachybacterium ginsengisoli	Brachybacterium	1	I5007
Brevundimonas subvibrioides	Brevundimonas	1	Control
Cutibacterium granulosum	Cutibacterium	1	I5007
Deinococcus actinosclerus	Deinococcus	1	I5007
Frankia alni	Frankia	1	Control
Gordonia polyisoprenivorans	Gordonia	1	Control
Halomonas chromatireducens	Halomonas	1	Control
Kocuria rhizophila	Kocuria	1	I5007
Psychrobacter cryohalolentis	Psychrobacter	1	Control
Psychrobacter sp. P11G5	Psychrobacter	1	Control
Rhizobium leguminosarum	Rhizobium	1	Control
Sphingomonas sp. LM7	Sphingomonas	1	Control
Streptomyces scabiei	Streptomyces	1	Control
Streptomyces sp. S8	Streptomyces	1	Control
Variovorax sp. HW608	Variovorax	1	Control

## Sheet: e
Table S1e Description of taxa information for each node in control network
Species	Genus	degree	rich
Hydrogenophaga sp. PBC	Hydrogenophaga	12	I5007
Brevibacillus brevis	Brevibacillus	11	I5007
Verrucosispora maris	Verrucosispora	11	I5007
Arthrobacter sp. PGP41	Arthrobacter	10	I5007
Chitinophaga pinensis	Chitinophaga	9	I5007
Corynebacterium flavescens	Corynebacterium	9	I5007
Acinetobacter johnsonii	Acinetobacter	8	Control
Corynebacterium uterequi	Corynebacterium	8	I5007
Gordonia phthalatica	Gordonia	8	Control
Paenibacillus odorifer	Paenibacillus	8	I5007
Propionibacterium freudenreichii	Propionibacterium	8	I5007
Psychrobacter sp. P11F6	Psychrobacter	8	Control
Rhodococcus sp. MTM3W5.2	Rhodococcus	8	Control
Acinetobacter baumannii	Acinetobacter	7	Control
Acinetobacter sp. TTH0-4	Acinetobacter	7	Control
Rhizorhabdus dicambivorans	Rhizorhabdus	7	Control
Tessaracoccus aquimaris	Tessaracoccus	7	I5007
Acinetobacter junii	Acinetobacter	6	Control
Acinetobacter sp. ACNIH1	Acinetobacter	6	Control
Corynebacterium cystitidis	Corynebacterium	6	I5007
Corynebacterium sp. 2184	Corynebacterium	6	I5007
Pseudomonas tolaasii	Pseudomonas	6	I5007
Psychrobacter sp. DAB_AL43B	Psychrobacter	6	Control
Rothia dentocariosa	Rothia	6	I5007
Streptococcus intermedius	Streptococcus	6	I5007
Actinomyces sp. oral taxon 414	Actinomyces	5	I5007
Aeromicrobium erythreum	Aeromicrobium	5	Control
Auraticoccus monumenti	Auraticoccus	5	I5007
Brachybacterium saurashtrense	Brachybacterium	5	I5007
Brevundimonas subvibrioides	Brevundimonas	5	Control
Caulobacter mirabilis	Caulobacter	5	Control
Corynebacterium genitalium	Corynebacterium	5	I5007
Corynebacterium renale	Corynebacterium	5	I5007
Corynebacterium singulare	Corynebacterium	5	I5007
Corynebacterium striatum	Corynebacterium	5	I5007
Miniimonas sp. S16	Miniimonas	5	Control
Ornithobacterium rhinotracheale	Ornithobacterium	5	Control
Streptococcus marmotae	Streptococcus	5	I5007
Chromobacterium sp. ATCC 53434	Chromobacterium	4	I5007
Corynebacterium doosanense	Corynebacterium	4	I5007
Corynebacterium provencense	Corynebacterium	4	Control
Corynebacterium timonense	Corynebacterium	4	I5007
Jonesia denitrificans	Jonesia	4	Control
Kibdelosporangium phytohabitans	Kibdelosporangium	4	Control
Micropruina glycogenica	Micropruina	4	Control
Pseudomonas azotoformans	Pseudomonas	4	Control
Psychrobacter sp. P11G3	Psychrobacter	4	Control
Psychrobacter sp. P11G5	Psychrobacter	4	Control
Shinella sp. HZN7	Shinella	4	Control
Streptomyces griseochromogenes	Streptomyces	4	I5007
Streptomyces scabiei	Streptomyces	4	Control
Streptomyces sp. SCSIO 03032	Streptomyces	4	Control
Acidipropionibacterium virtanenii	Acidipropionibacterium	3	I5007
Bacillus sp. FJAT-18017	Bacillus	3	I5007
Bradyrhizobium ottawaense	Bradyrhizobium	3	Control
Clavibacter sepedonicus	Clavibacter	3	Control
Corynebacterium imitans	Corynebacterium	3	I5007
Corynebacterium minutissimum	Corynebacterium	3	I5007
Corynebacterium mycetoides	Corynebacterium	3	I5007
Corynebacterium variabile	Corynebacterium	3	Control
Dermatophilus congolensis	Dermatophilus	3	I5007
Halomonas chromatireducens	Halomonas	3	Control
Lysinibacillus sp. YS11	Lysinibacillus	3	I5007
Microbacterium sp. PM5	Microbacterium	3	Control
Mogibacterium diversum	Mogibacterium	3	I5007
Mycolicibacterium litorale	Mycolicibacterium	3	Control
Rhizobium leguminosarum	Rhizobium	3	Control
Rhodoplanes sp. Z2-YC6860	Rhodoplanes	3	Control
Sphingomonas sp. LM7	Sphingomonas	3	Control
Stenotrophomonas sp. ESTM1D_MKCIP4_1	Stenotrophomonas	3	Control
Streptomyces hygroscopicus	Streptomyces	3	Control
Veillonella parvula	Veillonella	3	Control
Xylanimonas cellulosilytica	Xylanimonas	3	Control
Alloactinosynnema sp. L-07	Alloactinosynnema	2	Control
Brachybacterium faecium	Brachybacterium	2	I5007
Bradyrhizobium sp. G22	Bradyrhizobium	2	Control
Corynebacterium kroppenstedtii	Corynebacterium	2	Control
Corynebacterium riegelii	Corynebacterium	2	I5007
Corynebacterium vitaeruminis	Corynebacterium	2	I5007
Deinococcus proteolyticus	Deinococcus	2	I5007
Gordonia polyisoprenivorans	Gordonia	2	Control
Lentzea guizhouensis	Lentzea	2	Control
Mycobacterium dioxanotrophicus	Mycobacterium	2	Control
Mycolicibacterium phlei	Mycolicibacterium	2	Control
Opitutus terrae	Opitutus	2	Control
Proteus mirabilis	Proteus	2	Control
Pseudomonas rhodesiae	Pseudomonas	2	Control
Psychrobacter sp. G	Psychrobacter	2	Control
Tessaracoccus flavescens	Tessaracoccus	2	I5007
Variovorax sp. HW608	Variovorax	2	Control
Bifidobacterium choerinum	Bifidobacterium	1	I5007
Brachybacterium ginsengisoli	Brachybacterium	1	I5007
Corynebacterium glaucum	Corynebacterium	1	I5007
CI5007riavidus taiwanensis	CI5007riavidus	1	Control
Cutibacterium granulosum	Cutibacterium	1	I5007
Deinococcus actinosclerus	Deinococcus	1	I5007
Deinococcus peraridilitoris	Deinococcus	1	I5007
Dermabacter vaginalis	Dermabacter	1	I5007
Frankia alni	Frankia	1	Control
Paenibacillus ihbetae	Paenibacillus	1	I5007
Psychrobacter cryohalolentis	Psychrobacter	1	Control
Streptococcus gordonii	Streptococcus	1	I5007

## Sheet: f
Table S1f Description of differential KOs between I5007 and control groups
KO	level.1	level.2	LDA	P	Rich
K01467	Environmental Information Processing	Signal transduction	2.58618	0.0207687	Control
K02041	Environmental Information Processing	Membrane transport	2.29713	0.0459994	Control
K16012	Environmental Information Processing	Membrane transport	2.4714	0.0156378	Control
K01104	Environmental Information Processing	Signal transduction	3.22104	0.0356919	I5007
K02006	Environmental Information Processing	Membrane transport	2.71934	0.0274232	I5007
K04490	Environmental Information Processing	Signal transduction	3.14949	0.0274232	I5007
K09811	Environmental Information Processing	Membrane transport	2.86627	0.0459994	I5007
K01872	Genetic Information Processing	Translation	2.99053	0.0356919	Control
K02340	Genetic Information Processing	Replication and repair	2.74554	0.0157143	Control
K02884	Genetic Information Processing	Translation	2.61802	0.0208626	Control
K02967	Genetic Information Processing	Translation	2.90832	0.0032759	Control
K02982	Genetic Information Processing	Translation	2.91074	0.0356919	Control
K03648	Genetic Information Processing	Replication and repair	2.66681	0.0032759	Control
K01142	Genetic Information Processing	Replication and repair	2.97112	0.0459994	I5007
K02343	Genetic Information Processing	Replication and repair	3.0984	0.0356919	I5007
K02871	Genetic Information Processing	Translation	2.68375	0.0208626	I5007
K12573	Genetic Information Processing	Folding, sorting and degradation	2.99091	0.0208626	I5007
K00057	Metabolism	Lipid metabolism	2.78087	0.0356919	Control
K00133	Metabolism	Amino acid metabolism	2.94442	0.0459994	Control
K00239	Metabolism	Carbohydrate metabolism	2.99738	0.0459994	Control
K00526	Metabolism	Nucleotide metabolism	2.91923	0.00632295	Control
K00631	Metabolism	Lipid metabolism	2.50864	0.0116571	Control
K00799	Metabolism	Metabolism of other amino acids	2.79154	0.0274232	Control
K00820	Metabolism	Carbohydrate metabolism	2.96557	0.0274232	Control
K00823	Metabolism	Carbohydrate metabolism	2.57209	0.0459994	Control
K00867	Metabolism	Metabolism of cofactors and vitamins	2.81298	0.0459994	Control
K01579	Metabolism	Metabolism of other amino acids	2.35537	0.0269697	Control
K01914	Metabolism	Amino acid metabolism	2.24325	0.0190165	Control
K01916	Metabolism	Metabolism of cofactors and vitamins	2.79019	0.0459994	Control
K02275	Metabolism	Energy metabolism	2.69344	0.0356919	Control
K03431	Metabolism	Carbohydrate metabolism	3.0414	0.0117187	Control
K03841	Metabolism	Carbohydrate metabolism	2.41383	0.0459994	Control
K06949	Metabolism	Metabolism of cofactors and vitamins	2.83387	0.0356919	Control
K00240	Metabolism	Carbohydrate metabolism	2.74821	0.0208626	I5007
K00700	Metabolism	Carbohydrate metabolism	3.06059	0.0157143	I5007
K00826	Metabolism	Amino acid metabolism	3.0229	0.0157143	I5007
K00851	Metabolism	Carbohydrate metabolism	2.80859	0.00632295	I5007
K01689	Metabolism	Carbohydrate metabolism	3.0225	0.0459994	I5007
K01823	Metabolism	Metabolism of terpenoids and polyketides	2.28858	0.0117187	I5007
K01885	Metabolism	Metabolism of cofactors and vitamins	3.07154	0.00865154	I5007
K01923	Metabolism	Nucleotide metabolism	2.88204	0.0157143	I5007
K08323	Metabolism	Carbohydrate metabolism	2.36365	0.0458395	I5007
K19720	Organismal Systems	Immune system	3.41274	0.0356919	I5007
K00783	Protein families	genetic information processing	2.42124	0.0458395	Control
K02014	Protein families	signaling and cellular processes	2.60078	0.0156378	Control
K02315	Protein families	genetic information processing	2.9467	0.0459994	Control
K02427	Protein families	genetic information processing	2.26605	0.0251815	Control
K02429	Protein families	signaling and cellular processes	2.44575	0.0274232	Control
K03577	Protein families	genetic information processing	2.45206	0.0459994	Control
K03769	Protein families	genetic information processing	2.29902	0.0355562	Control
K03799	Protein families	Peptidases and inhibitors	2.50617	0.00860255	Control
K04046	Protein families	genetic information processing	2.30117	0.0343417	Control
K05896	Protein families	genetic information processing	2.65821	0.0274232	Control
K06979	Protein families	genetic information processing	2.3146	0.0235441	Control
K12206	Protein families	signaling and cellular processes	2.35474	0.0330578	Control
K13640	Protein families	genetic information processing	2.3855	0.0459994	Control
K15738	Protein families	signaling and cellular processes	2.74014	0.0459994	Control
K17910	Protein families	genetic information processing	2.38461	0.0207687	Control
K02025	Protein families	signaling and cellular processes	2.93288	0.0459994	I5007
K02058	Protein families	signaling and cellular processes	2.89844	0.0274232	I5007
K03168	Protein families	genetic information processing	3.16781	0.0157143	I5007
K09772	Protein families	genetic information processing	2.62574	0.0356919	I5007
K03413	Signal transduction	Signal transduction	2.39963	0.0459994	I5007
K01993	Unclassified	Unclassified	2.26052	0.0154091	Control
K03664	Unclassified	Unclassified	2.57102	0.0459994	Control
K03925	Unclassified	Unclassified	2.62625	0.0180441	Control
K07586	Unclassified	Unclassified	2.24073	0.0458395	Control
K16568	Unclassified	Unclassified	2.68875	0.0235441	Control
K07039	Unclassified	Unclassified	2.37957	0.0208626	I5007
K18455	Unclassified	Unclassified	2.59466	0.00632295	I5007

## Sheet: g
Table S1g Description of metabolite modules of serum metabolites under polar ionic mode
Modules	Metabolites
MEblue	2-oleoyl-1-palmitoyl-sn-glycero-3-phosphocholine
MEblue	1-oleoyl-sn-glycero-3-phosphocholine
MEblue	N4-acetylsulfamethazine
MEblue	Mitragynine
MEblue	1-palmitoyl-sn-glycero-3-phosphocholine
MEblue	Glu-Met
MEblue	1,2-dioleoyl-sn-glycero-3-phosphatidylcholine
MEblue	Pi 38:4
MEblue	1-o-hexadecyl-2-o-acetyl-sn-glyceryl-3-phosphorylcholine
MEblue	1-stearoyl-2-docosahexaenoyl-sn-glycero-3-phosphocholine
MEblue	1-hexadecanoyl-2-octadecadienoyl-sn-glycero-3-phosphocholine
MEblue	1-octadecyl-2-acetyl-sn-glycero-3-phosphocholine
MEblue	Cis-4,7,10,13,16,19-docosahexaenoic acid
MEblue	1-palmitoyl-2-docosahexaenoyl-sn-glycero-3-phosphocholine
MEblue	N-(octadecanoyl)sphing-4-enine-1-phosphocholine
MEblue	2-ketohexanoic acid
MEblue	Cholesteryl sulfate
MEblue	N-nervonoyl-d-erythro-sphingosylphosphorylcholine
MEblue	Pregnenolone sulfate
MEblue	Pi 38:5
MEblue	2,3',4,6-tetrahydroxybenzophenone
MEblue	Pc(18:1e/14,15-eet)
MEblue	1-oleoyl-2-myristoyl-sn-glycero-3-phosphocholine
MEblue	N-oleoyl-d-erythro-sphingosylphosphorylcholine
MEblue	Pe(18:1e/12-hete)
MEblue	N-acetyldihydrosphingosine
MEblue	2-epahpa [dmed-fahfa]
MEblue	PC(16:0/16:0)
MEblue	Pe 40:4
MEblue	Sulfamethazine
MEblue	Beclomethasone
MEblue	Fenpropidin
MEblue	Pc(16:1e/9-hode)
MEblue	Pe(18:1e/7-hdohe)
MEblue	1-heptadecanoyl-sn-glycero-3-phosphocholine
MEblue	1-myristoyl-sn-glycero-3-phosphocholine
MEblue	1-stearoyl-2-hydroxy-sn-glycero-3-phosphocholine
MEblue	Pi 36:4
MEblue	Pc(16:1e/17-hdohe)
MEblue	25-hydroxycholesterol
MEblue	Pe 38:1
MEblue	Hydroxyisocaproic acid
MEblue	1-stearoyl-2-myristoyl-sn-glycero-3-phosphocholine
MEblue	Met-Asn-Lys
MEblue	7.alpha.-hydroxy-4-cholesten-3-one
MEblue	1,2-distearoyl-sn-glycero-3-phospho-l-serine
MEblue	Ser-His
MEblue	1-hexadecyl-2-(8z,11z,14z-eicosatrienoyl)-sn-glycero-3-phosphocholine
MEblue	Progesterone
MEblue	1-pentadecanoyl-sn-glycero-3-phosphocholine
MEblue	Pi 36:2
MEblue	1-(1z-hexadecenyl)-sn-glycero-3-phosphocholine
MEblue	1-(1z-octadecenyl)-sn-glycero-3-phosphocholine
MEblue	Cytidine 5'-monophosphate
MEblue	1-palmitoyl-2-myristoyl-sn-glycero-3-phosphocholine
MEblue	Bendiocarb
MEblue	2-dhahma [dmed-fahfa]
MEblue	D-erythro-imidazolylglycerol phosphate
MEblue	Histamine
MEblue	Estrone
MEblue	2-pyrrolidinone, 1-methyl-
MEblue	N,n-dimethylguanosine
MEblue	1,2-dipalmitoleoyl-sn-glycero-3-phosphocholine
MEblue	1-(1z-octadecenyl)-2-(4z,7z,10z,13z,16z,19z-docosahexaenoyl)-sn-glycero-3-phosphoethanolamine
MEblue	Pe(18:2e/11,12-epete)
MEblue	1-arachidoyl-2-hydroxy-sn-glycero-3-phosphocholine
MEblue	1-(1z-octadecenyl)-2-(9z-octadecenoyl)-sn-glycero-3-phosphocholine
MEblue	Pi 37:4
MEblue	Pe(16:0e/10-hdohe)
MEblue	Indole-3-acetaldehyde
MEblue	Melezitose
MEblue	Leptomycin b
MEblue	2-arachidonoyl-1-palmitoyl-sn-glycero-3-phosphoethanolamine
MEblue	1-palmitoyl-2-lauroyl-sn-glycero-3-phosphorylcholine
MEblue	Lpc 18:2
MEblue	Myristic acid
MEblue	Pristimerin
MEblue	Dimepiperate
MEblue	5.alpha.-androstan-3.alpha.,17.beta.-diol-o-3-.beta.-glucuronic acid
MEblue	(2-aminoethoxy)[2-[docosa-4.7.10.13.16.19-hexaenoyloxy]-3-[hexadec-1-en-1-yloxy]propoxy]phosphinic acid
MEblue	1,2-diarachidonoyl-sn-glycero-3-phosphocholine
MEblue	Pi 38:6
MEblue	1-methylhistamine
MEblue	Pi 34:2
MEblue	1-hexadecanoyl-2-(9z-octadecenoyl)-sn-glycero-3-phospho-(1'-myo-inositol)
MEblue	1-myristoyl-2-palmitoyl-sn-glycero-3-phosphocholine
MEblue	3-thiatetradecanoic acid
MEblue	Isoxaben
MEblue	Enterostatin human
MEblue	Ser-Ser-Arg
MEblue	1,2-dilinoleoylglycerol
MEblue	Ganoderic acid a
MEblue	N-acetyl-l-methionine
MEblue	Oleyloxyethylphosphorylcholine
MEblue	1-stearoyl-2-oleoyl-sn-glycero-3-phospho-(1'-sn-glycerol)
MEblue	Telmisartan
MEblue	His-ser
MEblue	L-glutamic acid, dimethyl ester
MEblue	Arachidonic acid (peroxide free)
MEblue	1a,1b-dihomoprostaglandin e1
MEblue	7.alpha.-hydroxy-3-oxo-4-cholestenoic acid
MEblue	3-oxo-4-cholestenoic acid
MEblue	2,8-quinolinediol
MEblue	Alisol a 24-acetate
MEblue	1-stearoyl-2-docosahexaenoyl-sn-glycerol
MEblue	Pe(18:0e/10-hdohe)
MEblue	Pi 40:7
MEblue	Tetrodotoxin
MEblue	Pc 34:3
MEblue	Pi 40:6
MEblue	Pi(18:0/8,9-eet)
MEblue	Microcystin lr
MEblue	1,2-Distearoyl-sn-glycerol 3-phosphate(PA(18:0/18:0))
MEblue	1-palmitoyl-2-oleoyl-phosphatidylglycerol
MEblue	Lpe 18:2
MEblue	1-oleoyl-l-.alpha.-lysophosphatidic acid
MEblue	11.alpha.-hydroxyprogesterone .beta.-d-glucuronide
MEblue	Adipoyl-l-carnitine
MEblue	N-acetyltryptophan
MEblue	(z)-2,6-dimethyl-7-(4-methyl-5-oxooxolan-2-yl)-3-[[3,4,5-trihydroxy-6-(hydroxymethyl)oxan-2-yl]oxymethyl]hept-5-enoic acid
MEblue	Pe(16:0/19,20-epdpe)
MEblue	Cortisol
MEblue	D-leucinamide, n-[(phenylmethoxy)carbonyl]-l-leucyl-n-[(1s)-1-formyl-3-methylbutyl]-
MEblue	Sm d34:2
MEblue	Quinolin-2-ol
MEblue	Uric acid
MEblue	1,2-distearoyl-sn-glycero-3-phosphocholine
MEblue	N-lauroyl-d-erythro-sphingosylphosphorylcholine
MEblue	(e,2s,3r,4r,5s)-4-acetyloxy-2-amino-3,5,14-trihydroxyicos-6-enoic acid
MEblue	Lauroyl-l-carnitine
MEblue	Phlorizin
MEblue	1-stearoyl-2-arachidonoyl-sn-glycero-3-phospho-(1'-myo-inositol)
MEblue	Pi 32:1
MEblue	Oligomycin a
MEblue	Cytarabine
MEblue	Pc 39:6
MEblue	Echinocystic acid
MEblue	7-methyluric acid
MEblue	Pe 37:4
MEblue	Ser-Asn
MEblue	1-hexadecanoyl-2-sn-glycero-3-phosphate
MEblue	N-tetracosenoyl-4-sphingenine
MEblue	4-[5-[[4-[5-[acetyl(hydroxy)amino]pentylamino]-4-oxobutanoyl]-hydroxyamino]pentylamino]-4-oxobutanoic acid
MEblue	N5-(1-iminoethyl)-l-ornithine
MEblue	Gallic acid
MEblue	Dronedarone
MEblue	5,8,11,14-eicosatetraenamide, n-(4-hydroxy-2-methylphenyl)-, (5z,8z,11z,14z)-
MEblue	Ganoderic acid f
MEblue	1-behenoyl-2-hydroxy-sn-glycero-3-phosphocholine
MEblue	2-hydroxypalmitic acid
MEblue	1-octadecanoyl-sn-glycero-3-phospho-(1'-myo-inositol)
MEblue	D-erythro-sphingosine-1-phosphate
MEblue	Venturicidin a
MEblue	Philanthotoxin 74
MEblue	Phosphatidylcholine lyso alkyl 16:0
MEblue	Corylin
MEblue	L-aspartic acid
MEblue	Cortisone
MEblue	.beta.-amyrin
MEblue	Sm d41:2
MEblue	Guanidinopropionic acid
MEblue	Oleanolic acid
MEblue	Sm d42:3
MEblue	1,2,3-benzenetriol
MEblue	1-deoxy-1-(methylamino)-d-galactitol
MEblue	(2-{[3-hydroxy-2-tetradecanamidooctadec-4-en-1-yl phosphonato]oxy}ethyl)trimethylazanium
MEblue	1,2-dihexadecanoyl-sn-glycerol
MEblue	1-lignoceroyl-2-hydroxy-sn-glycero-3-phosphocholine
MEblue	His-Val
MEblue	5.beta.-pregnane-3.alpha.,17.alpha.,20.alpha.-triol
MEblue	N-acetylcytidine
MEblue	2-cis-4-trans-abscisic acid
MEblue	(2s,3r,5r,10r,13r,14s,17s)-2,3,14-trihydroxy-10,13-dimethyl-17-[(2r,3r,5r)-2,3,6-trihydroxy-5,6-dimethylheptan-2-yl]-2,3,4,5,9,11,12,15,16,17-decahydro-1h-cyclopenta[a]phenanthren-6-one
MEblue	Vindoline
MEblue	His-Leu
MEblue	Pyrazino[1',2':1,6]pyrido[3,4-b] indole-3-propanoic acid, 1,2,3,4,6,7,12,12a-octahydro-9-methoxy-6-(2-methylpropyl)- 1,4-dioxo-, 1,1-dimethylethyl ester, (3s,6s,12as)-
MEblue	Pc 33:1
MEblue	Pyrrol
MEblue	2-Isopropylmalic acid
MEblue	Pro-Glu
MEred	(z)-6-octadecenoic acid
MEred	Linoleic acid
MEred	N-methyl-3,4-(methylenedioxy)benzylamine
MEred	Dihydroisoferulic acid
MEred	Synephrine
MEred	2-propenamide, 2-cyano-3-(3,4-dihydroxyphenyl)-n-phenyl-, (2e)-
MEred	(r)-2-hydroxystearic acid
MEred	Cis-7-hexadecenoic acid
MEred	(10e,15z)-9,12,13-trihydroxyoctadeca-10,15-dienoic acid
MEred	Fa 18:1+1o
MEred	Adenosine, cyclic 3',5'-[hydrogen [p(s)]-phosphorothioate]
MEred	11beta-hydroxyprogesterone
MEred	Ursocholic acid
MEred	Vinpocetine
MEred	12(13)-epoxy-9z-octadecenoic acid
MEred	Dioxacarb
MEred	17alpha-hydroxyprogesterone
MEred	(2r,3s,4as,7r,8r,8as)-2,3,4'-trihydroxy-4,4,7,8a-tetramethylspiro[2,3,4a,5,6,7-hexahydro-1h-naphthalene-8,2'-7,8-dihydro-3h-furo[2,3-e]isoindole]-6'-one
MEred	Trans-epoxysuccinyl-l-leucylamido(4-guanidino)butane
MEred	Fahfa 38:4
MEred	3-(4,6-dipyrrolidin-1-yl-1,3,5-triazin-2-yl)-1,2,3,4,5,6-hexahydro-8h-1,5-methanopyrido[1,2-a][1,5]diazocin-8-one, 11-(4,6-dipyrrolidinyl-1,3,5-triazin-2-yl)-7,11-diazatricyclo[7.3.1.0<2,7>]tri deca-2,4-dien-6-one
MEred	Bexarotene
MEyellow	Hypoxanthine
MEyellow	Dl-lactate
MEyellow	Ala-Arg
MEyellow	5.alpha.-pregnan-3.alpha.,17-diol-20-one 3-sulfate
MEyellow	Guanidinoethyl sulfonate
MEyellow	N-acetyl-l-phenylalanine
MEyellow	3-methyl-l-histidine
MEyellow	Clomeprop
MEyellow	Bonactin
MEyellow	Pseudouridine
MEyellow	Pro-pro
MEyellow	Pentadecanoic acid
MEyellow	Proline
MEyellow	3-hydroxyglutaric acid
MEyellow	Ampicillin
MEyellow	Karanjin
MEyellow	(-)-riboflavin
MEyellow	His-Cys
MEyellow	L-methionine
MEyellow	DL-isoleucine
MEyellow	N-oleoylethanolamine
MEyellow	Sphingosine
MEyellow	6-ketoprostaglandin f1.alpha.
MEyellow	Methionine
MEyellow	D-tryptophan
MEyellow	Tyr-Cys
MEyellow	Threonine
MEyellow	Leukotriene d4 methyl ester
MEyellow	Tyr-Asp
MEyellow	Phytosphingosine
MEyellow	5,2'-o-dimethyluridine
MEyellow	Aphyllic acid
MEyellow	2-methylguanosine
MEyellow	3-ureidopropionic acid
MEyellow	Sedoheptulosan
MEyellow	1-oleoyl-2-hydroxy-sn-glycero-3-phospho-(1'-rac-glycerol)
MEyellow	Lumichrome
MEyellow	Ursocholanic acid
MEyellow	1-hexadecyl-sn-glycero-3-phosphocholine
MEyellow	1,2-naphthoquinone
MEyellow	2,6-diaminopimelic acid
MEyellow	Bacoside a3
MEyellow	Minocycline
MEyellow	Pyriproxyfen
MEyellow	N-acetyl-l-aspartic acid
MEblack	Myo-inositol
MEblack	1-methyluric acid
MEblack	D-(+)-mannose
MEblack	2-deoxy-d-ribose
MEblack	2.alpha.-mannobiose
MEblack	L-citrulline
MEblack	2-dehydro-3-deoxy-d-gluconate
MEblack	Triacetic acid lactone
MEblack	Quinoline-2,6-diol
MEblack	2-oxoadipic acid
MEblack	N-(2,5-dioxocyclopentyl)acetamide
MEblack	Melibiose
MEblack	L-canavanine
MEblack	Xanthurenic acid
MEblack	Camptothecin
MEblack	Cis-4-hydroxy-l-proline
MEblack	Vitamin c
MEblack	Trihydroxycholestanoic acid
MEblack	N-acetyl-o-fluoro-dl-phenylalanine
MEblack	Monobutyl phthalate
MEturquoise	Dulcitol
MEturquoise	L-threonate
MEturquoise	Isonicotinamide
MEturquoise	Nordihydrocapsaicin
MEturquoise	Pantothenate
MEturquoise	Pro-leu
MEturquoise	DL-arginine
MEturquoise	Swertisin
MEturquoise	Anserine
MEturquoise	4-pregnen-17.alpha., 20.beta.-diol-3-one-20-sulfate
MEturquoise	Arenobufagin
MEturquoise	Digalacturonic acid
MEturquoise	D-arabinonic acid
MEturquoise	Hippuric acid
MEturquoise	L-gulono-1,4-lactone
MEturquoise	2-(n-morpholino)ethanesulfonic acid
MEturquoise	Quinate
MEturquoise	Pyruvate
MEturquoise	Thiofanox
MEturquoise	Allantoin
MEturquoise	N-acetylneuraminic acid
MEturquoise	Dihydromethysticin
MEturquoise	N6,N6,N6-Trimethyl-L-lysine
MEturquoise	Indoxyl sulfate
MEturquoise	Dl-tmap
MEturquoise	Flufenacet
MEturquoise	3-methoxy-4-hydroxyphenylglycol sulfate
MEturquoise	1-(2-hydroxyphenyl)-3-phenyl-1,3-propanedione
MEturquoise	L-homocitrulline
MEturquoise	4-pyridoxic acid
MEturquoise	Maltitol
MEturquoise	Arachidonyl trifluoromethyl ketone
MEturquoise	D-ribose
MEturquoise	Trandolaprilat
MEturquoise	Estrone glucuronide
MEturquoise	S-(-)-carbidopa
MEturquoise	Xylitol
MEturquoise	L-glutarylcarnitine
MEturquoise	Blood group a trisaccharide
MEturquoise	N-Acetyl-D-Glucosamine 6-Phosphate
MEturquoise	(1-acetyloxy-3-hydroxy-6,8a-dimethyl-7-oxo-3-propan-2-yl-2,3a,4,8-tetrahydro-1h-azulen-4-yl) 4-hydroxybenzoate
MEturquoise	Ala-Gln
MEturquoise	1-hexadecyl-2-(9z-octadecenoyl)-sn-glycero-3-phosphocholine
MEturquoise	D-saccharic acid 1,4-lactone
MEturquoise	Difenacoum
MEturquoise	N-carboxyethyl-.gamma.-aminobutyric acid
MEturquoise	Cyclohexanesulfamic acid
MEturquoise	D-mannitol 1-phosphate
MEturquoise	(4,7,7-trimethyl-3-bicyclo[2.2.1]heptanyl) (e)-3-(4-hydroxy-3-methoxyphenyl)prop-2-enoate
MEturquoise	N-fructosyl pyroglutamate
MEturquoise	Isobutyrylglycine
MEturquoise	Dibutyl phthalate
MEturquoise	Tetramisole
MEturquoise	Perseitol
MEturquoise	Menadione
MEturquoise	Atorvastatin
MEturquoise	Cortisol 21-sulfate
MEturquoise	Oxyresveratrol
MEturquoise	L-Arabinono-1,4-lactone
MEturquoise	2-oxo-5-(3,3-dimethylguanidine-1-yl)pentanoic acid
MEturquoise	Methylmalonic acid
MEturquoise	Dihydrouracil
MEturquoise	D-erythrose 4-phosphate
MEturquoise	Fustin
MEturquoise	Asparagine
MEturquoise	D-glucuronic acid
MEturquoise	N-glycolylneuraminic acid
MEturquoise	O-phosphotyrosine
MEturquoise	Alanap
MEturquoise	D-fructose
MEturquoise	7-aminoflunitrazepam
MEturquoise	Deoxyguanosine
MEturquoise	Tyr-Met
MEturquoise	D-psicose
MEturquoise	Pglu-glu-pro-amide
MEturquoise	S-methyl-l-cysteine
MEturquoise	Gamma-l-glutamyl-l-glutamic acid
MEturquoise	Octanoic acid, 2-[[4-([1,1'-biphenyl]-4-ylamino)-6-chloro-2-pyrimidinyl]thio]-
MEturquoise	Biopterin
MEturquoise	5-methyl-2'-deoxycytidine
MEturquoise	Fusaric acid
MEturquoise	.alpha.-carboxybenzylpenicillin
MEturquoise	5a,6-anhydrotetracycline
MEturquoise	4-hydroxyquinoline
MEturquoise	1h-indole-5-sulfonamide, n-(3-chlorophenyl)-3-[[3,5-dimethyl-4-[(4-methyl-1-piperazinyl)carbonyl]-1h-pyrrol-2-yl]methylene]-2,3-dihydro-n-methyl-2-oxo-, (3z)-
MEturquoise	Argininosuccinic acid
MEturquoise	Irbesartan
MEturquoise	Cyhalothrin
MEturquoise	Platensimycin
MEturquoise	Homovanillic acid sulfate
MEturquoise	N-desbutylbupivacaine
MEturquoise	Methysticin
MEturquoise	Octanoic acid, 2-[[4-chloro-6-[(2,3-dimethylphenyl)amino]-2-pyrimidinyl]thio]-
MEturquoise	Man3 a
MEturquoise	N-acetylhistidine
MEturquoise	N-methyl-l-threonine
MEturquoise	6h-thieno[3,2-f][1,2,4]triazolo[4,3-a][1,4]diazepine-6-acetamide, 4-(4-chlorophenyl)-n-(4-hydroxyphenyl)-2,3,9-trimethyl-, (6s)-
MEturquoise	Hydroxysebacic acid
MEturquoise	Alanycarb
MEturquoise	Acadesine (drug)
MEturquoise	Malate
MEturquoise	Enalaprilat
MEturquoise	N-(4-piperidinyl)acetamide
MEturquoise	Acetylcitrulline
MEturquoise	Diclofenac
MEturquoise	Glucose
MEturquoise	Glycine, n,n'-[1,2-ethanediylbis(oxy-2,1-phenylene)]bis[n-[2-[(acetyloxy)methoxy]-2-oxoethyl]-, 1,1'-bis[(acetyloxy)methyl] ester
MEturquoise	Glabrol
MEturquoise	Anethole
MEturquoise	Domoic acid
MEturquoise	Hydramethylnon
MEturquoise	11,17-difuroatemometasone
MEturquoise	Sorbitol 6-phosphate
MEturquoise	1-(1-2r-phosphothiotidyl)inositol-3,4-bisphosphate
MEturquoise	Virginiamycin component b
MEturquoise	5-methylcytosine
MEturquoise	Foramsulfuron
MEturquoise	[3-hydroxy-2-methyl-4-(7-oxofuro[3,2-g]chromen-9-yl)oxybutan-2-yl] (z)-2-methylbut-2-enoate
MEturquoise	6-hydroxy-3,4-dihydro-1h-quinoline-2-one
MEturquoise	Pro-Asp
MEturquoise	Quinoline-2,4-diol
MEturquoise	Flecainide
MEturquoise	Genipin
MEturquoise	Glu-His
MEturquoise	10-formyl-7,8-dihydrofolic acid
MEturquoise	Octanoic acid, 2-[[4-[([1,1'-biphenyl]-4-ylmethyl)amino]-6-chloro-2-pyrimidinyl]thio]-
MEturquoise	3-deoxy-d-glycero-d-galacto-2-nonulosonic acid
MEturquoise	Chlorhexidine
MEturquoise	N4-anisoyl-2'-deoxycytidine
MEturquoise	Gly-Asp
MEturquoise	1,5-diazabicyclo[4.3.0]-non-5-ene
MEturquoise	N-benzoylaminopurine
MEturquoise	D-amygdalin
MEturquoise	Kynurenic acid
MEturquoise	Isosorbide
MEturquoise	1-decanoyl-2-hydroxy-sn-glycero-3-phosphocholine
MEturquoise	Silychristin
MEturquoise	Pro-asn
MEturquoise	Lisdexamfetamine
MEturquoise	N-fructosyl gamma-glutamyl-s-methylcysteine
MEturquoise	N-acetyl-l-carnosine
MEturquoise	Chrysomycin a
MEturquoise	2-phenylpiperidine-2-acetamide
MEturquoise	Heptacarboxylporphyrin i
MEturquoise	Thiofluor 623
MEturquoise	Sinapine
MEturquoise	15-deoxy-delta-12,14-pgj2
MEturquoise	Carnosol
MEturquoise	1-(1,2-dihexanoylphosphatidyl)inositol-4-phosphate
MEturquoise	Kukoamine a
MEturquoise	Teniposide
MEturquoise	Benzeneethanamine, 3,5-dimethoxy-.alpha.-methyl-4-propoxy-
MEturquoise	Peonidin-3,5-o-di-beta-glucoside
MEturquoise	2-(2-hydroxy-5-methylphenyl)benzotriazole
MEturquoise	Sweroside
MEturquoise	Acetylvanillin
MEturquoise	7-hydroxyfluphenazine
MEturquoise	Rutamarin
MEturquoise	Ponceau 6
MEturquoise	Ile-Leu-Arg
MEturquoise	Suberylglycine
MEturquoise	Dihydrofolic acid
MEturquoise	Lewis y tetrasaccharide
MEturquoise	Pantethine
MEturquoise	Isoquinoline
MEturquoise	N-tris(hydroxymethyl)methyl-2-aminoethanesulfonic acid
MEturquoise	Gly-Gly-His
MEturquoise	9h-purine-2,6-diamine, n6-(1r,2s,4s)-bicyclo[2.2.1]hept-2-yl-n2-phenyl-, rel-
MEturquoise	4,6-dioxoheptanoic acid
MEturquoise	3,5,7,3',4'-pentahydroxyflavanone
MEturquoise	D-glucosamine, 6-sulfate
MEturquoise	Daunorubicin
MEturquoise	Mitoxantrone
MEturquoise	Laminaritetraose
MEturquoise	Dapsone
MEturquoise	Byakangelicin
MEturquoise	Chiodectonic acid
MEturquoise	1h-indole-1-pentanoic acid, 3-[(8-quinolinyloxy)carbonyl]-
MEturquoise	Lewis b tetrasaccharide
MEturquoise	Rac-4-sulfoxypropranolol
MEturquoise	2-[2-(4-methoxyphenyl)-2-oxoethyl]benzoic acid
MEturquoise	Urea, n-[4-chloro-3-(trifluoromethyl)phenyl]-n'-[[3-(4-fluorophenyl)-3,4-dihydro-4-oxo-2-quinazolinyl]methyl]-
MEturquoise	Pantothenic acid
MEturquoise	Desmethylxanthohumol
MEturquoise	Curvularin
MEturquoise	Isorhamnetin-3-o-rutinoside
MEturquoise	7-(triethylsilyl)-10-deacetylbaccatin iii
MEturquoise	Noroxymorphone
MEturquoise	Prosulfuron
MEturquoise	N-.alpha.-(tert-butoxycarbonyl)-l-histidine
MEturquoise	6''-o-malonylglycitin
MEturquoise	Probucol
MEturquoise	3-(n-maleimidopropionyl)biocytin
MEturquoise	Bilirubin
MEturquoise	Capecitabine
MEturquoise	D-glucose 6-phosphate
MEturquoise	Prothioconazole
MEturquoise	3.alpha.,6.alpha.-mannotriose
MEturquoise	Folate
MEturquoise	DL-histidine
MEturquoise	(2r,3s,4s,5r,6r)-5-[(2s,3r,4r)-3,4-dihydroxy-4-(hydroxymethyl)oxolan-2-yl]oxy-2-(hydroxymethyl)-6-(2-phenylethoxy)oxane-3,4-diol
MEturquoise	Parfumine
MEturquoise	7-methylthioheptyl glucosinolate
MEturquoise	1-(1,2-dihexanoylphosphatidyl)inositol-5-phosphate
MEturquoise	Pravastatin
MEturquoise	Asn-Pro
MEturquoise	Methanesulfonamide, n-[4-[[1-[2-(6-methyl-2-pyridinyl)ethyl]-4-piperidinyl]carbonyl]phenyl]-
MEturquoise	Permethrin
MEturquoise	Norclozapine
MEturquoise	N,n'-1,8-octanediylbis[2,2-dichloroacetamide]
MEturquoise	Baccatin iii
MEturquoise	Lewis x trisaccharide
MEturquoise	N-caffeoyl-o-methyltyramine
MEturquoise	5-hydroxyindoleacetate
MEturquoise	Nodakenin
MEturquoise	3'-.alpha.-sialyl-n-acetyllactosamine
MEturquoise	S-adenosyl-l-methionine
MEturquoise	Nobiletin
MEturquoise	Isochlorogenic acid b
MEturquoise	16.alpha.-hydroxyestrone
MEturquoise	Lnnt
MEturquoise	Benzoic acid, 3-[[(3-carboxycyclohexyl)amino]carbonyl]-4-[3-[4-(4-phenoxybutoxy)phenyl]propoxy]-
MEturquoise	Neolinustatin
MEturquoise	(-)-catechin gallate
MEturquoise	Dl-threonine methyl ester
MEturquoise	Ritonavir
MEturquoise	Ipecoside
MEturquoise	Pterine
MEturquoise	Triptonide
MEturquoise	N-acetylneuraminic acid, 2,3-dehydro-2-deoxy-
MEturquoise	Natamycin
MEturquoise	Anisomycin
MEturquoise	21-deacetoxy-11-oxodeflazacort-3,20-hydrazinecarboxamide
MEturquoise	Coproporphyrin i
MEturquoise	Butyl 2-ethylhexyl phthalate
MEturquoise	4'-o-.beta.-d-glucosyl-5-o-methylvisamminol
MEturquoise	Stachyose
MEturquoise	1,2-dioleoyl-sn-glycero-3-phospho-(1'-myo-inositol-3',4',5'-trisphosphate)
MEturquoise	Maltotetraose
MEturquoise	4-methylumbelliferyl .beta.-d-glucuronide
MEturquoise	Citalopram
MEturquoise	Desmethylbosentan
MEgrey	Lincomycin
MEgrey	3-deacetylsalannin
MEgrey	Antipyrine
MEgrey	1-(4-piperidinyl)-1,3-dihydro-2h-indol-2-one
MEgrey	Oxytetracycline
MEgrey	Arg-Pro
MEgrey	Swietenocoumarin b
MEgrey	Erucamide
MEgrey	Trimethoprim
MEgrey	Isoquercitin
MEgrey	Cis-13-docosenoic acid
MEgrey	3-hydroxykynurenine
MEgrey	Ala-Lys
MEgrey	Pc(18:1/8,9-epete)
MEgrey	3-aminopentanoic acid
MEgrey	Amlexanox
MEgrey	6h-dibenzo[b,d]pyran, 3-(1,1-dimethylheptyl)-6a,7,10,10a-tetrahydro-1-methoxy-6,6,9-trimethyl-, (6ar,10ar)-
MEgreenyellow	Glycerophosphocholine
MEgreenyellow	1-methylguanosine
MEgreenyellow	Lnt
MEgreenyellow	Ganoderic acid h
MEgreenyellow	Cellotetraose
MEgreenyellow	(r)-butyrylcarnitine
MEgreenyellow	Perindopril
MEgreenyellow	Hexanoyl-l-carnitine
MEgreenyellow	Octanoylcarnitine
MEgreenyellow	S-methyl-5'-thioadenosine
MEgreenyellow	N6-threonylcarbamoyladenosine
MEgreenyellow	Decanoyl-l-carnitine
MEgreenyellow	12s-hydroxy-5z,8e,10e-heptadecatrienoic acid
MEgreenyellow	Tozasertib
MEgreenyellow	3-hydroxybutyrylcarnitine
MEgreenyellow	5-methylcytidine
MEgreenyellow	N-(phenylacetyl)-l-phenylalanine
MEgreenyellow	sn-Glycerol 3-phosphoethanolamine
MEbrown	5s-hydroxy-6e,8z,11z-eicosatrienoic acid
MEbrown	DL-Glutamic acid
MEbrown	Taurine
MEbrown	1-stearoyl-2-linoleoyl-sn-glycero-3-phosphoethanolamine
MEbrown	Nicotinate
MEbrown	Lys-Pro
MEbrown	1,2-dioleoyl-sn-glycero-3-phospho-l-serine
MEbrown	Guanidinosuccinic acid
MEbrown	2-linoleoyl-1-palmitoyl-sn-glycero-3-phosphoethanolamine
MEbrown	N-palmitoyl-d-sphingosine
MEbrown	2-oleoyl-1-palmitoyl-sn-glycero-3-phosphoserine
MEbrown	Isoproterenol
MEbrown	2-oleoyl-1-stearoyl-sn-glycero-3-phosphoserine
MEbrown	1-palmitoyl-2-oleoyl-sn-glycerol
MEbrown	2-lahpa [dmed-fahfa]
MEbrown	1-oleoyl-sn-glycero-3-phosphoethanolamine
MEbrown	1-palmitoyl-2-oleoyl-sn-glycero-3-phosphoethanolamine
MEbrown	Oleoyl-l-carnitine
MEbrown	All-trans-4-ketoretinoic acid
MEbrown	1-stearoyl-2-arachidonoyl-sn-glycero-3-phosphoserine
MEbrown	2-arachidonoylglycerol
MEbrown	Hydroxyproline
MEbrown	Docosatrienoic acid
MEbrown	Pro-Trp
MEbrown	2-aminoethylphosphonic acid
MEbrown	Prostaglandin f2.alpha.
MEbrown	Cynarin
MEbrown	Gly-Glu
MEbrown	1,2-dioleoyl-sn-glycerol
MEbrown	Aminoadipate
MEbrown	2-amino-3-[hydroxy-[2-hydroxy-3-[octadec-9-enoyl]oxypropoxy]phosphoryl]oxypropanoic acid
MEbrown	Quinolinate
MEbrown	Bis(2-ethylhexyl) phthalate
MEbrown	Egtazic acid
MEbrown	Methyl hexadecanoate
MEbrown	Lys-Glu
MEbrown	Picolinic acid
MEbrown	.gamma.-l-glu-.epsilon.-l-lys
MEbrown	Lys-Gly
MEbrown	1-palmitoyl-2-oleoyl-3-linoleoyl-rac-glycerol
MEbrown	Norfloxacin
MEbrown	Lignoceric acid
MEbrown	L-palmitoylcarnitine
MEbrown	4-hydroxybenzoic acid propyl ester
MEbrown	D-pyroglutamic acid
MEbrown	.alpha.-L-Glu-L-Asp
MEbrown	Acridine orange
MEbrown	3-hydroxybenzoic acid
MEbrown	Cytidine 2',3'-cyclic monophosphoric acid
MEbrown	Phe-pro
MEbrown	2-lahpda [dmed-fahfa]
MEbrown	1-palmitoyl-2-hydroxy-sn-glycero-3-phosphoethanolamine
MEbrown	Stachydrine
MEbrown	Gln-tyr
MEbrown	(2-aminoethoxy)[3-[hexadec-1-en-1-yloxy]-2-[hexadec-9-enoyloxy]propoxy]phosphinic acid
MEbrown	Batimastat
MEbrown	Aminocarb
MEbrown	Fexofenadine
MEbrown	N-acetyl-s-geranylgeranyl-l-cysteine
MEbrown	5-L-Glutamyl-L-alanine
MEbrown	His-Glu
MEbrown	Eicosenoic acid
MEbrown	3-alahpda [dmed-fahfa]
MEmagenta	D-Tagatose
MEmagenta	Isoorientin
MEmagenta	Trans-3'-hydroxycotinine o-.beta.-d-glucuronide
MEmagenta	Mollicellin i
MEmagenta	N6-(1-iminoethyl)-l-lysine
MEmagenta	Sucrose
MEmagenta	N-alpha-acetyl-l-lysine
MEmagenta	Alpha-d-glucose
MEmagenta	Tetracycline
MEmagenta	4-(2-hydroxyethyl)piperazine-1-ethanesulfonic acid
MEmagenta	Ser-Thr
MEmagenta	Val-Ala-Lys
MEmagenta	Trp(dioxidation)-Lys
MEmagenta	Amlodipine
MEmagenta	Astilbin
MEmagenta	Ginkgolide b
MEmagenta	Clofazimine
MEmagenta	Pemetrexed
MEtan	Oleamide
MEtan	11,15-dioxo-9s-hydroxy-5z-prostenoic acid
MEtan	Palmitoleoyl ethanolamide
MEtan	Prostaglandin b2
MEtan	Prostaglandin e1
MEtan	Prostaglandin d1
MEtan	5-isoprostaglandin-f2.alpha.-vi
MEtan	13,14-dihydro-15-ketoprostaglandin a2
MEtan	Ile-Asp-Lys
MEtan	Prostaglandin e2 isopropyl ester
MEtan	Arbutin
MEtan	Glu-Val-Lys
MEtan	16-phenyltetranorprostaglandin e1
MEtan	His-Phe
MEtan	Behenic acid
MEtan	Ethametsulfuron-methyl
MEtan	Prostaglandin b1
MEgreen	Lactose
MEgreen	Phenyllactic acid
MEgreen	Phenaceturic acid
MEgreen	L-homocysteic acid
MEgreen	4-hydroxyquinoline-2-carbaldehyde
MEgreen	Anthranilic acid
MEgreen	3,4-dihydroxyhydrocinnamic acid
MEgreen	Harpagoside
MEgreen	Glufosinate
MEgreen	Cinnamoylglycine
MEgreen	Aloenin
MEgreen	Brazilin
MEgreen	N-isovaleroylglycine
MEgreen	6'-sialyllactose
MEgreen	Leiocarposide
MEgreen	1,2-dihydroxyheptadec-16-yn-4-yl acetate
MEgreen	Nilotinib
MEgreen	Benzyl alcohol
MEgreen	13,14-dihydro-15-ketotetranorprostaglandin f1.beta.
MEgreen	S-lactoylglutathione
MEgreen	Mangiferin
MEgreen	Cromolyn
MEgreen	Myristoyl-l-carnitine
MEgreen	1-stearoyl-2-hydroxy-sn-glycero-3-phosphate
MEgreen	Phosphonic acid, p-[2-[3-[[(1-benzoyl-4-piperidinyl)methylamino]carbonyl]-2-naphthalenyl]-1-(1-naphthalenyl)-2-oxoethyl]-
MEmidnightblue	Arg-gly
MEmidnightblue	Val-Phe
MEmidnightblue	Ile-Val
MEmidnightblue	Methylphenidate
MEmidnightblue	Ser-Gln
MEmidnightblue	Ile-Ile
MEmidnightblue	Carnosine
MEmidnightblue	C-6 ceramide
MEmidnightblue	Val-Val
MEmidnightblue	L-carnosine
MEmidnightblue	Leu-Trp
MEsalmon	Estrone sulfate
MEsalmon	.beta.-estradiol 3-sulfate
MEsalmon	1-hydroxy-4-[(2s,3r,4s,5s,6r)-3,4,5-trihydroxy-6-(hydroxymethyl)oxan-2-yl]oxynaphthalene-2-carboxylic acid
MEsalmon	Methylguanidine
MEsalmon	Shikimate
MEsalmon	L-rhamnose
MEsalmon	(s)-10-hydroxycamptothecin
MEsalmon	Shikonin
MEsalmon	Dl-benzylsuccinic acid
MEsalmon	(2s)-4-hydroxy-2-(2-hydroxypropan-2-yl)-7-methyl-2,3-dihydrofuro[3,2-g]chromen-5-one
MEsalmon	Specnuezhenide
MEsalmon	Biochanin a
MEsalmon	3-o-methylfunicone
MElightcyan	2,3-dinor-8-isoprostaglandin-f2.alpha.
MElightcyan	Gly-His-Lys
MElightcyan	Biotin
MElightcyan	Thymol-beta-d-glucoside
MElightcyan	Deoxycarnitine
MElightcyan	Arg-glu
MElightcyan	Uridine
MElightcyan	Formoterol
MElightcyan	Asp-Arg
MElightcyan	Sm d42:2
MEdarkred	Rotenone
MEdarkred	.alpha.-cypermethrin
MEdarkred	N,n'-diacetylchitobiose
MEdarkred	4-amino-n-(tert-butyl)benzamide
MEdarkred	N-acetylputrescine
MEdarkred	6.beta.-hydroxydexamethasone
MEdarkred	6-hydroxydopamine
MEcyan	Oxypurinol
MEcyan	3-dehydroepiandrosterone sulfate
MEcyan	3-dehydrocarnitine
MEcyan	Ibuprofen .beta.-d-glucuronide
MEcyan	Daidzein
MEcyan	Fluconazole
MEcyan	Artesunate
MEcyan	Flavopiridol
MEcyan	16-phenoxytetranorprostaglandin f2.alpha.
MEcyan	7-keto-3.alpha.,12-.alpha.-dihydroxycholanic acid
MEcyan	His-Pro
MEcyan	Oleoside 11-methyl ester
MEorange	.gamma.-hydroxybutyric acid
MEorange	Palatinose
MEorange	D-turanose
MEorange	Raffinose
MEorange	Mefloquine
MEorange	Cadusafos
MEpink	Acamprosate
MEpink	Sulfallate
MEpink	Ethylene glycol dodecyl ether sulfate
MEpink	Eplerenone hydroxy acid
MEpink	Tris(hydroxymethyl)aminomethane
MEpink	3-(cyclohexylamino)-2-hydroxy-1-propanesulfonic acid
MEpink	2,6-di-tert-butyl-4-hydroxymethylphenol
MEpink	5-heptenoic acid, 7-[(1r,2r,3s,5s)-2-[(1e,3s)-3-(2,3-dihydro-1h-inden-2-yl)-3-hydroxy-1-propen-1-yl]-3-fluoro-5-hydroxycyclopentyl]-, (5z)-
MEpink	1-o-(9z-octadecenyl)-sn-glycero-2,3-cyclic-phosphate
MEpink	Dibucaine
MEpink	1,2-dioleoyl-sn-glycero-3-phosphate
MEpink	Cinobufagin
MEpink	2-naphthalenesulfonic acid
MEpink	1,3-diphenylguanidine
MEpink	17-trifluoromethylphenyltrinorprostaglandin f2.alpha. isopropyl ester
MEpink	Eszopiclone n-oxide
MEpink	17.beta.-nandrolone decanoate
MEpink	Tyr-Glu-Arg
MEpink	1h-indazole-3-carboxamide, 1-(5-fluoropentyl)-n-8-quinolinyl-
MElightgreen	1h-indole-1-pentanoic acid, 3-[(4-chloro-1-naphthalenyl)carbonyl]-
MElightgreen	Fructose 1-phosphate
MElightgreen	S-methyl-3-thioacetaminophen
MElightgreen	2-hydroxy-6-methylquinoline-3-carbaldehyde
MElightgreen	Mubritinib
MElightgreen	Pitavastatin
MElightgreen	2,4,11,13-tetraazatetradecanediamide, n1,n14-bis(4-chlorophenyl)-3,12-diimino-
MElightgreen	5-azacytidine
MElightgreen	1,3-propanediol, 2-amino-2-[2-[4-[[6-[(7-nitro-2,1,3-benzoxadiazol-4-yl)amino]hexyl]oxy]phenyl]ethyl]-
MElightyellow	2-(2,6-dihydroxy-4-methoxycarbonylbenzoyl)-3-hydroxybenzoic acid
MElightyellow	Gamma-Glu-Cys
MElightyellow	Gamma-glu-glu
MElightyellow	Dihydro-4,4-dimethyl-2,3-furandione
MElightyellow	8-hydroxyquinoline-2-carbaldehyde
MElightyellow	2'-deoxycytidine
MElightyellow	Hecogenin
MElightyellow	Gln-glu
MEpurple	Taurochenodeoxycholate
MEpurple	Glycochenodeoxycholate
MEpurple	Taurocholate
MEpurple	Glycocholate
MEpurple	Tauroursodeoxycholic acid
MEpurple	Ornithine
MEpurple	Tiaprost
MEpurple	Glycodeoxycholic acid
MEpurple	Wogonin
MEpurple	Ketogluconic acid methyl ester
MEpurple	Glycocholic acid
MEpurple	(2e,6e,12e)-18-(2,6-dioxopiperidin-4-yl)-9,11-dihydroxy-8-methoxy-10,12,14-trimethyl-15-oxooctadeca-2,6,12-trienoic acid
MEpurple	Metoprolol acid
MEpurple	Imatinib
MEpurple	Leukotriene f4
MEpurple	Leupeptin
MEpurple	Benzenesulfonamide, n-(1,1-dimethylethyl)-3-[[5-methyl-2-[[4-(4-methyl-1-piperazinyl)phenyl]amino]-4-pyrimidinyl]amino]-
MEpurple	Bavachalcone
MEroyalblue	His-Ser
MEroyalblue	Arg-Ala
MEroyalblue	Arg-Gln
MEroyalblue	His-Arg
MEroyalblue	Ile-Ala
MEroyalblue	Lys-Gln
MEroyalblue	Phe-phe
MEgrey60	Sibutramine
MEgrey60	L-thyronine
MEgrey60	(.+/-.)-cannabichromene
MEgrey60	.alpha.-hyodeoxycholic acid methyl ester
MEgrey60	Ursodeoxycholic acid
MEgrey60	Cholic acid
MEgrey60	4',6'-dimethoxy-2'-hydroxy-3-nitrochalcone
MEgrey60	Lithocholic acid
MEgrey60	Isodeoxycholic acid
MEgrey60	1-palmitoyl-2-hydroxy-sn-glycero-3-phospho-(1'-rac-glycerol)
MEdarkgrey	His-Lys
MEdarkgrey	Formononetin
MEdarkgrey	Guanosine
MEdarkgrey	Cystine
MEdarkgrey	Allopurinol riboside
MEdarkgrey	Ancymidol
MEdarkturquoise	2-methylbutyryl-l-carnitine
MEdarkturquoise	Carnitine
MEdarkturquoise	Acetylcarnitine
MEdarkturquoise	L-carnitine
MEdarkturquoise	L-propionylcarnitine
MEdarkturquoise	Guanylurea
MEdarkgreen	Nudifloramide
MEdarkgreen	Diflufenzopyr
MEdarkgreen	5-aminosalicylic acid
MEdarkgreen	Xanthine
MEdarkgreen	Norfentanyl
MEdarkgreen	Isoverbascoside

## Sheet: h
Table S1h. PERMANOVA of fecal microbiota in piglets at different age
Treatment	R2	Pr(>F)	Time
Diet	0.0298717	0.145	Day 3
Group	0.0528285	0.006	Day 3
Diet:Group	0.0323623	0.103	Day 3
Diet	0.0197759	0.496	Day 7
Group	0.0255316	0.244	Day 7
Diet:Group	0.0278375	0.207	Day 7
Diet	0.0386249	0.063	Day 14
Group	0.0130667	0.958	Day 14
Diet:Group	0.0322641	0.125	Day 14
Diet	0.0210572	0.462	Day 21
Group	0.0365864	0.025	Day 21
Diet:Group	0.0367018	0.028	Day 21

## Sheet: i
Table S1i Description of taxa information for 19 microbial biomarkers
OTU ID	Phylum	Class	Order	Family	Genus	Species
OTU_17	Firmicutes	Clostridia	Clostridiales	Ruminococcaceae	Gemmiger	Gemmiger formicilis
OTU_207	Firmicutes	Negativicutes	Selenomonadales	Veillonellaceae	Unassigned	Unassigned
OTU_492	Firmicutes	Clostridia	Clostridiales	Lachnospiraceae	Blautia	Blautia_luti
OTU_2851	Firmicutes	Clostridia	Clostridiales	Ruminococcaceae	Unassigned	Unassigned
OTU_1322	Firmicutes	Clostridia	Clostridiales	Ruminococcaceae	Clostridium_IV	Clostridium methylpentosum
OTU_155	Firmicutes	Clostridia	Clostridiales	Lachnospiraceae	Unassigned	Unassigned
OTU_950	Bacteroidetes	Bacteroidia	Bacteroidales	Prevotellaceae	Prevotella	Unassigned
OTU_813	Firmicutes	Clostridia	Clostridiales	Lachnospiraceae	Unassigned	Unassigned
OTU_776	Proteobacteria	Betaproteobacteria	Burkholderiales	Sutterellaceae	Sutterella	Sutterella parvirubra
OTU_741	Firmicutes	Clostridia	Clostridiales	Lachnospiraceae	Unassigned	Unassigned
OTU_720	Firmicutes	Bacilli	Lactobacillales	Enterococcaceae	Enterococcus	Unassigned
OTU_689	Firmicutes	Bacilli	Lactobacillales	Enterococcaceae	Enterococcus	Enterococcus eurekensis
OTU_685	Firmicutes	Bacilli	Lactobacillales	Enterococcaceae	Enterococcus	Unassigned
OTU_678	Proteobacteria	Gammaproteobacteria	Pasteurellales	Pasteurellaceae	Actinobacillus	Unassigned
OTU_640	Proteobacteria	Epsilonproteobacteria	Campylobacterales	Campylobacteraceae	Campylobacter	Campylobacter lanienae
OTU_613	Firmicutes	Bacilli	Bacillales	Staphylococcaceae	Staphylococcus	Unassigned
OTU_1283	Bacteroidetes	Bacteroidia	Bacteroidales	Bacteroidaceae	Bacteroides	Bacteroides stercoris
OTU_113	Firmicutes	Bacilli	Lactobacillales	Aerococcaceae	Facklamia	Facklamia tabacinasalis
OTU_1031	Firmicutes	Unassigned	Unassigned	Unassigned	Unassigned	Unassigned
